# Supplementary material for: Genetic diversity, evolution and selection in the major histocompatibility complex DRB and DQB loci in the family Equidae
Source: BMC Genomics. 2020 Sep 30;21:677. doi: 10.1186/s12864-020-07089-6 (PMC7525986; doi:10.1186/s12864-020-07089-6)
Supplement: Supplementary file 1 — Additional file 1. BLAST pairwise sequence alignments of DQB2 and DQB-like flanking sequences. [file 12864_2020_7089_MOESM1_ESM.xlsx]

## Sheet: Sheet1
	Subject sequence →		DQB2 EquCab2.0		DQB2 Burgud	NW_007677800.1	DQBpr Burgud	NW_007680481.1
	Query sequence ↓		33012228-33032228 upstream	33046440-33066440 downstream	41,7-61,7 kb upstream	9-29 kb downstream	0-9 kb upstream	20-37 kb downstream
	DQB2 Burgud	41,7-61,7 kb upstream	coverage 95% identity 93%
	NW_007677800.1	9-29 kb downstream		coverage 97% identity 94%
	DQBpr Burgud	0-9 kb upstream	coverage 53% identity 78%		coverage 7% identity 84%
	NW_007680481.1	20-37 kb downstream		coverage 100% identity 98%		coverage 96% identity 96%
	DQBpr Ajinai	0-2,4 kb upstream	coverage 38% identity 81%		coverage 37% identity 81%		coverage 46% identity 90%
	KL010021.1	12-32 kb downstream		coverage 27% identity 82%		coverage 34% identity 82%		coverage 26% identity 81%
	BLAST pairwise sequence alignments of DQB2 and DQBpr flanking sequences.
