# Supplementary material for: Genetic diversity, evolution and selection in the major histocompatibility complex DRB and DQB loci in the family Equidae
Source: BMC Genomics. 2020 Sep 30;21:677. doi: 10.1186/s12864-020-07089-6 (PMC7525986; doi:10.1186/s12864-020-07089-6)
Supplement: Supplementary file 2 — Additional file 2. Amplification of individual DRB and DQB genes from different horse breeds. [file 12864_2020_7089_MOESM2_ESM.xlsx]

## Sheet: Sheet1
	Horse breed	DRB1	DRB2	DRB3	DQB1	DQB2	DQB3	DQBpr
	Przewalski’s horse	P	P	P	P	P	P	N
	Przewalski’s horse	P	P	P	P	N	P	N
	Przewalski’s horse	N	N	P	N	N	P	P
	Przewalski’s horse	N	P	P	N	N	P	N
	Przewalski’s horse	P	P	P	N	N	P	P
	Old Kladruby horses - grey variety	N	P	P	N	P	P	P
	Old Kladruby horses - grey variety	N	P	P	N	P	P	P
	Old Kladruby horses - grey variety	N	P	P	N	P	P	N
	Old Kladruby horses - grey variety	N	N	P	N	P	P	P
	Old Kladruby horses - grey variety	N	P	P	N	P	P	P
	Old Kladruby horses - black variety	P	P	P	P	P	P	N
	Old Kladruby horses - black variety	P	P	P	N	P	P	N
	Old Kladruby horses - black variety	N	P	P	N	P	P	N
	Old Kladruby horses - black variety	N	P	P	N	P	P	N
	Old Kladruby horses - black variety	N	P	P	N	P	P	N
	English Thoroughbred	P	P	P	P	P	P	N
	English Thoroughbred	P	P	P	P	P	P	N
	English Thoroughbred	N	P	P	P	N	P	P
	English Thoroughbred	P	P	P	N	P	P	P
	English Thoroughbred	P	P	P	P	P	P	N
	Czech Warmblood	P	P	P	P	N	P	N
	Czech Warmblood	N	P	P	P	N	P	N
	Czech Warmblood	P	P	P	P	P	P	P
	Czech Warmblood	P	P	P	P	P	P	P
	Czech Warmblood	P	P	P	P	P	P	N
	Arab	P	P	P	N	N	P	P
	Arab	N	P	P	P	P	P	N
	Arab	N	P	P	N	N	P	P
	Arab	P	P	N	N	N	P	P
	Arab	P	P	P	P	N	P	P
	Akhal-Teke	P	P	P	P	N	P	P
	Akhal-Teke	P	P	P	P	P	P	N
	Akhal-Teke	P	P	P	P	N	P	P
	Akhal-Teke	P	P	P	P	N	P	P
	Akhal-Teke	P	P	P	P	P	P	N
	Murgese	P	P	P	P	P	P	N
	Murgese	P	P	P	P	P	P	N
	Murgese	P	P	P	P	P	P	P
	Murgese	P	P	P	N	N	P	P
	Murgese	P	P	P	P	P	P	N
	Camargue	P	P	P	N	N	P	P
	Camargue	P	P	P	N	N	P	P
	Camargue	P	P	P	N	P	P	P
	Camargue	P	P	P	P	P	P	P
	Camargue	P	P	P	N	P	P	N
	Welsh Pony	P	P	P	N	N	P	P
	Welsh Pony	P	P	P	N	P	P	N
	Welsh Pony	P	P	P	P	N	P	N
	Welsh Pony	P	P	P	N	P	P	N
	Welsh Pony	P	P	P	P	N	P	P
	Icelandic	N	N	N	P	N	N	N
	Icelandic	N	P	P	N	N	P	N
	Icelandic	N	N	P	P	N	P	N
	Icelandic	N	P	P	N	N	P	P
	Icelandic	N	P	P	N	N	P	N
	Jordanian	P	P	P	N	N	P	P
	Jordanian	N	P	P	N	N	P	P
	Jordanian	P	P	P	P	P	P	N
	Jordanian	P	P	P	P	P	P	N
	Jordanian	N	P	P	N	P	P	P
	Mongolian	P	P	P	P	P	P	P
	Mongolian	N	P	P	N	P	P	N
	Mongolian	P	P	P	P	N	N	P
	Mongolian	P	P	P	P	P	P	P
	Mongolian	P	P	P	P	P	P	P
	Romanian	P	P	P	N	N	P	P
	Romanian	N	P	P	N	N	P	P
	Romanian	N	P	P	N	N	P	P
	Romanian	N	P	P	N	N	P	N
	Romanian	P	P	P	N	P	P	N
	Amplification of individual DRB and DQB loci from different horse breeds.
	P =positive N=negative in the presence of PCR product.
