# Supplementary material for: Genetic diversity, evolution and selection in the major histocompatibility complex DRB and DQB loci in the family Equidae
Source: BMC Genomics. 2020 Sep 30;21:677. doi: 10.1186/s12864-020-07089-6 (PMC7525986; doi:10.1186/s12864-020-07089-6)
Supplement: Supplementary file 7 — Additional file 7. Recombination identified by the Single breakpoint (SBP) method. [file 12864_2020_7089_MOESM7_ESM.xlsx]

## Sheet: Sheet1
		Small sample AIC (cAIC)
		Recombination	IC improvement	Breakpoint location	Model averaged support
	DQB1	Yes	69.142	178	100.00%
	DQB2	Yes	75.5016	156	100.00%
	DQB2-like	No	N/A	N/A	0.00%
	DQB3	No	N/A	N/A	0.00%
	DQB subregion	No	N/A	N/A	0.00%
	DRB1	Yes	144.624	207	100.00%
	DRB2	Yes	207.273	155	100.00%
	DRB3	No	N/A	N/A	0.00%
	DRB subregion	No	N/A	N/A	0.00%
	Presence of recombination identified by the Single breakpoint method (SBP)
