# Supplementary material for: Genetic diversity, evolution and selection in the major histocompatibility complex DRB and DQB loci in the family Equidae
Source: BMC Genomics. 2020 Sep 30;21:677. doi: 10.1186/s12864-020-07089-6 (PMC7525986; doi:10.1186/s12864-020-07089-6)
Supplement: Supplementary file 8 — Additional file 8. Functional effects of amino acid substitutions. [file 12864_2020_7089_MOESM8_ESM.xlsx]

## Sheet: Sheet1
	Variant	Sift	Provean	PolyPhen2	ABS	SAAS
	DRB1
	4,E,G	Tolerated	Neutral
	4,E,Q	Tolerated	Neutral
	5,A,Y	Tolerated	Neutral	BENIGN		SAAS
	6,V,S	Tolerated	Neutral	BENIGN	ABS	SAAS
	6,V,L	Tolerated	Neutral	BENIGN	ABS	SAAS
	6,V,T	Tolerated	Neutral	BENIGN	ABS	SAAS
	6,V,A	Tolerated	Neutral	BENIGN	ABS	SAAS
	7,K,T	Tolerated	Neutral
	8,F,S	Tolerated	Neutral		ABS
	8,F,A	Tolerated	Neutral		ABS
	11,R,H	Tolerated	Neutral
	15,G,V	Tolerated	Deleterious	PROBABLY DAMAGING
	17,E,Q	Tolerated	Neutral
	20,R,L	Tolerated	Deleterious	BENIGN
	21,F,Y	Tolerated	Neutral		ABS
	23,E,M	Tolerated	Neutral
	23,E,H	Tolerated	Neutral
	23,E,V	Tolerated	Neutral
	23,E,D	Tolerated	Neutral
	23,E,A	Tolerated	Neutral
	24,R,K	Tolerated	Neutral
	25,R,Y	Tolerated	Neutral	BENIGN	ABS	SAAS
	25,R,L	Tolerated	Neutral	BENIGN	ABS	SAAS
	25,R,I	Tolerated	Neutral	BENIGN	ABS	SAAS
	25,R,V	Tolerated	Neutral	BENIGN	ABS	SAAS
	26,F,I	Tolerated	Neutral
	27,H,Y	Tolerated	Neutral		ABS
	29,G,Q	Tolerated	Neutral		ABS
	30,E,K	Tolerated	Neutral
	32,Y,W	Tolerated	Neutral	PROBABLY DAMAGING		SAAS
	32,Y,N	Tolerated	Neutral	BENIGN		SAAS
	32,Y,F	Tolerated	Neutral	BENIGN		SAAS
	33,A,V	Tolerated	Neutral
	42,Y,V	Tolerated	Deleterious	PROBABLY DAMAGING
	42,Y,F	Tolerated	Neutral
	45,V,L	Tolerated	Neutral
	51,P,R	Tolerated	Deleterious	BENIGN	ABS
	52,D,G	Tolerated	Neutral	POSSIBLY DAMAGING	ABS	SAAS
	52,D,T	Tolerated	Neutral	POSSIBLY DAMAGING	ABS	SAAS
	52,D,S	Tolerated	Neutral	BENIGN	ABS	SAAS
	53,A,P	Tolerated	Deleterious	PROBABLY DAMAGING
	55,Y,K	Tolerated	Deleterious	PROBABLY DAMAGING	ABS
	55,Y,F	Tolerated	Neutral		ABS
	56,W,R	Tolerated	Deleterious	BENIGN		SAAS
	56,W,L	Tolerated	Deleterious	BENIGN		SAAS
	58,G,R	Tolerated	Neutral		ABS
	59,Q,E	Tolerated	Neutral		ABS
	60,Q,K	Tolerated	Neutral
	62,I,V	Tolerated	Neutral		ABS
	62,I,F	Tolerated	Neutral		ABS
	64,D,E	Tolerated	Neutral
	65,E,R	Tolerated	Neutral	BENIGN	ABS	SAAS
	65,E,D	Tolerated	Neutral	BENIGN	ABS	SAAS
	65,E,Q	Tolerated	Neutral	BENIGN	ABS	SAAS
	66,R,N	Tolerated	Neutral	BENIGN	ABS	SAAS
	66,R,T	Tolerated	Neutral	BENIGN	ABS	SAAS
	66,R,Q	Tolerated	Neutral	BENIGN	ABS	SAAS
	66,R,A	Tolerated	Neutral	BENIGN	ABS	SAAS
	66,R,K	Tolerated	Neutral	BENIGN	ABS	SAAS
	69,A,E	Tolerated	Neutral		ABS
	72,T,K	Tolerated	Deleterious	POSSIBLY DAMAGING
	73,Y,V	Tolerated	Neutral	BENIGN	ABS	SAAS
	80,V,I	Tolerated	Neutral
	81,I,F	Tolerated	Neutral	BENIGN		SAAS
	81,I,L	Tolerated	Neutral
	82,D,E	Tolerated	Neutral		ABS
	83,G,S	Tolerated	Neutral	BENIGN	ABS	SAAS
	83,G,N	Tolerated	Neutral		ABS
	DRB2
	5,L,M	Tolerated	Neutral	BENIGN		SAAS
	5,L,Y	Tolerated	Neutral	BENIGN		SAAS
	6,V,S	Tolerated	Neutral	BENIGN	ABS	SAAS
	7,K,T	Tolerated	Neutral
	8,H,F	Tolerated	Neutral		ABS
	8,H,S	Tolerated	Neutral	BENIGN	ABS	SAAS
	17,Q,E	Tolerated	Neutral
	20,R,L	Tolerated	Deleterious	BENIGN
	21,F,L	Tolerated	Neutral		ABS
	21,F,Y	Tolerated	Neutral		ABS
	22,L,V	Tolerated	Neutral
	23,D,F	Tolerated	Deleterious	POSSIBLY DAMAGING
	23,D,H	Tolerated	Neutral
	25,Y,D	Tolerated	Deleterious	POSSIBLY DAMAGING	ABS
	25,Y,L	Tolerated	Deleterious	POSSIBLY DAMAGING	ABS
	26,F,V	Tolerated	Neutral
	27,Y,S	Tolerated	Deleterious	BENIGN	ABS
	29,R,G	Tolerated	Neutral		ABS
	30,E,K	Tolerated	Neutral
	32,Y,H	Tolerated	Neutral
	32,Y,N	Tolerated	Neutral
	42,Y,F	Tolerated	Neutral
	45,V,L	Tolerated	Neutral
	47,E,K	Tolerated	Neutral
	51,P,T	Tolerated	Deleterious	PROBABLY DAMAGING	ABS	SAAS
	51,P,R	Tolerated	Deleterious	BENIGN	ABS	SAAS
	52,D,S	Tolerated	Neutral	BENIGN	ABS	SAAS
	56,W,L	Tolerated	Deleterious	BENIGN
	59,Q,R	Tolerated	Neutral		ABS
	62,V,F	Tolerated	Neutral		ABS
	62,V,I	Tolerated	Neutral		ABS
	64,D,E	Tolerated	Neutral
	65,D,R	Tolerated	Neutral	BENIGN	ABS	SAAS
	65,D,Q	Tolerated	Neutral	BENIGN	ABS	SAAS
	66,A,K	Tolerated	Neutral		ABS
	72,T,A	Tolerated	Neutral
	79,G,R	Tolerated	Neutral		ABS
	81,S,F	Tolerated	Neutral
	81,S,L	Tolerated	Neutral
	82,D,E	Tolerated	Neutral		ABS
	83,S,N	Tolerated	Neutral		ABS
	84,F,L	Tolerated	Neutral
	DRB3
	1,H,R	Tolerated	Neutral
	8,S,F	Tolerated	Neutral		ABS
	13,F,S	Tolerated	Neutral
	15,G,V	Tolerated	Deleterious	PROBABLY DAMAGING
	17,E,Q	Tolerated	Neutral
	20,R,L	Tolerated	Deleterious	BENIGN
	23,D,H	Tolerated	Neutral
	24,R,K	Tolerated	Neutral
	25,Y,L	Tolerated	Deleterious	BENIGN	ABS
	32,Y,N	Tolerated	Neutral
	39,V,L	Tolerated	Neutral
	42,Y,F	Tolerated	Neutral
	46,T,N	Tolerated	Neutral
	51,R,P	Tolerated	Neutral		ABS
	52,S,D	Tolerated	Neutral	BENIGN	ABS	SAAS
	56,W,L	Tolerated	Deleterious	PROBABLY DAMAGING
	60,Q,K	Tolerated	Neutral
	62,I,F	Tolerated	Neutral		ABS
	62,I,V	Tolerated	Neutral		ABS
	64,E,D	Tolerated	Neutral
	68,A,T	Tolerated	Neutral		ABS
	69,K,E	Tolerated	Neutral		ABS
	70,V,L	Tolerated	Neutral		ABS
	73,Y,V	Tolerated	Deleterious	PROBABLY DAMAGING	ABS
	79,A,G	Tolerated	Neutral		ABS
	DQB1
	1,D,N	Tolerated	Neutral
	3,V,L	Tolerated	Neutral	BENIGN		SAAS
	4,I,H	Tolerated	Neutral	BENIGN		SAAS
	4,I,F	Tolerated	Neutral	BENIGN		SAAS
	4,I,Y	Tolerated	Neutral	BENIGN		SAAS
	6,L,F	Tolerated	Neutral		ABS
	8,G,F	Tolerated	Neutral		ABS
	8,G,F	Tolerated	Neutral		ABS
	9,L,Q	Tolerated	Neutral
	12,F,Y	Tolerated	Neutral
	21,L,H	Tolerated	Neutral		ABS
	22,V,L	Tolerated	Neutral
	23,T,A	Tolerated	Neutral
	24,R,T	Tolerated	Deleterious	PROBABLY DAMAGING
	25,Y,L	Tolerated	Deleterious	BENIGN	ABS
	26,I,L	Tolerated	Neutral
	32,W,H	Tolerated	Neutral	BENIGN		SAAS
	32,W,F	Tolerated	Neutral	BENIGN		SAAS
	33,V,L	Tolerated	Neutral
	42,Y,F	Tolerated	Neutral
	43,R,L	Tolerated	Deleterious	POSSIBLY DAMAGING
	45,L,V	Tolerated	Neutral
	47,E,Q	Tolerated	Neutral
	48,Q,L	Tolerated	Neutral
	51,P,H	Tolerated	Deleterious	BENIGN	ABS
	51,P,R	Tolerated	Deleterious	BENIGN	ABS
	52,D,Q	Tolerated	Neutral	BENIGN	ABS	SAAS
	53,A,T	Tolerated	Neutral
	55,D,Y	Tolerated	Neutral		ABS
	58,G,T	Tolerated	Neutral		ABS
	60,K,R	Tolerated	Neutral
	60,K,D	Tolerated	Deleterious	PROBABLY DAMAGING
	60,K,E	Tolerated	Neutral
	62,F,E	Tolerated	Neutral	BENIGN	ABS	SAAS
	62,F,T	Tolerated	Neutral	BENIGN	ABS	SAAS
	62,F,I	Tolerated	Neutral	BENIGN	ABS	SAAS
	62,F,V	Tolerated	Neutral	BENIGN	ABS	SAAS
	62,F,L	Tolerated	Neutral	BENIGN	ABS	SAAS
	65,Q,R	Tolerated	Neutral		ABS
	65,Q,E	Tolerated	Neutral		ABS
	66,T,D	Tolerated	Neutral	BENIGN	ABS	SAAS
	66,T,N	Tolerated	Neutral	POSSIBLY DAMAGING	ABS	SAAS
	66,T,V	Tolerated	Neutral	BENIGN	ABS	SAAS
	66,T,Y	Tolerated	Neutral	BENIGN	ABS	SAAS
	69,Y,A	Tolerated	Neutral	BENIGN	ABS	SAAS
	72,T,R	Tolerated	Neutral
	72,T,K	Tolerated	Neutral
	73,V,L	Tolerated	Neutral		ABS
	79,Q,E	Tolerated	Neutral		ABS
	80,V,G	Tolerated	Neutral	BENIGN		SAAS
	80,V,T	Tolerated	Neutral	POSSIBLY DAMAGING		SAAS
	80,V,A	Tolerated	Neutral	BENIGN		SAAS
	80,V,I	Tolerated	Neutral	BENIGN		SAAS
	81,E,V	Tolerated	Neutral
	81,E,Y	Tolerated	Neutral
	81,E,D	Tolerated	Neutral
	82,A,G	Tolerated	Neutral		ABS
	82,A,V	Tolerated	Neutral		ABS
	83,P,L	Tolerated	Neutral		ABS
	84,F,T	Tolerated	Neutral	BENIGN		SAAS
	84,F,A	Tolerated	Neutral	POSSIBLY DAMAGING		SAAS
	84,F,V	Tolerated	Neutral	POSSIBLY DAMAGING		SAAS
	85,T,L	Tolerated	Neutral
	86,W,E	Tolerated	Neutral
	86,W,L	Tolerated	Neutral
	87,Q,R	Tolerated	Neutral
	89,R,Q	Tolerated	Neutral
	DQB2
	4,V,H	Tolerated	Neutral
	4,V,F	Tolerated	Neutral
	4,V,Y	Tolerated	Neutral
	5,Q,L	Tolerated	Deleterious	BENIGN
	6,F,A	Tolerated	Deleterious	BENIGN	ABS	SAAS
	6,F,L	Tolerated	Neutral	BENIGN	ABS	SAAS
	7,M,V	Tolerated	Neutral
	17,E,Q	Tolerated	Neutral
	22,V,L	Tolerated	Neutral
	23,T,V	Tolerated	Neutral
	24,R,S	Tolerated	Deleterious	POSSIBLY DAMAGING
	25,Y,I	Tolerated	Deleterious	POSSIBLY DAMAGING	ABS	SAAS
	25,Y,F	Tolerated	Neutral	BENIGN	ABS	SAAS
	26,I,V	Tolerated	Neutral
	32,Y,N	Tolerated	Deleterious	BENIGN
	32,Y,F	Tolerated	Neutral
	45,L,V	Tolerated	Neutral
	48,L,A	Tolerated	Neutral	POSSIBLY DAMAGING		SAAS
	50,R,Q	Tolerated	Neutral
	52,E,A	Tolerated	Neutral	BENIGN	ABS	SAAS
	52,E,D	Tolerated	Neutral	BENIGN	ABS	SAAS
	62,I,F	Tolerated	Neutral		ABS
	65,G,Q	Tolerated	Neutral	BENIGN	ABS	SAAS
	65,G,R	Tolerated	Neutral	BENIGN	ABS	SAAS
	65,G,K	Tolerated	Neutral	BENIGN	ABS	SAAS
	67,R,W	Tolerated	Deleterious	POSSIBLY DAMAGING	ABS
	70,L,V	Tolerated	Neutral		ABS
	72,R,T	Tolerated	Neutral
	76,P,H	Tolerated	Neutral
	76,P,N	Tolerated	Neutral
	80,L,T	Tolerated	Neutral
	80,L,V	Tolerated	Neutral
	81,E,G	Tolerated	Neutral
	81,E,D	Tolerated	Neutral
	82,F,A	Tolerated	Neutral		ABS
	82,F,V	Tolerated	Neutral		ABS
	83,P,L	Tolerated	Neutral		ABS
	84,A,Y	Tolerated	Neutral	POSSIBLY DAMAGING		SAAS
	84,A,F	Tolerated	Neutral	BENIGN		SAAS
	85,L,T	Tolerated	Neutral
	86,E,W	Tolerated	Neutral
	87,R,Q	Tolerated	Neutral
	88,R,RQ	Tolerated	Neutral			SAAS
	DQB2-like
	4,I,H	Tolerated	Neutral
	8,A,G	Tolerated	Neutral		ABS
	25,L,Y	Tolerated	Neutral		ABS
	41,V,E	Tolerated	Neutral
	43,Q,R	Tolerated	Neutral
	49,G,A	Tolerated	Deleterious	PROBABLY DAMAGING	ABS
	51,P,W	Tolerated	Deleterious	PROBABLY DAMAGING	ABS	SAAS
	51,P,S	Tolerated	Deleterious	PROBABLY DAMAGING	ABS	SAAS
	51,P,R	Tolerated	Deleterious	BENIGN	ABS	SAAS
	51,P,L	Tolerated	Deleterious	PROBABLY DAMAGING	ABS	SAAS
	52,C,D	Tolerated	Neutral		ABS
	52,C,S	Tolerated	Neutral		ABS
	53,T,A	Tolerated	Neutral
	62,E,V	Tolerated	Neutral		ABS
	65,R,Q	Tolerated	Neutral		ABS
	66,V,T	Tolerated	Neutral		ABS
	69,G,D	Tolerated	Neutral		ABS
	69,G,E	Tolerated	Neutral		ABS
	70,V,L	Tolerated	Neutral		ABS
	72,R,S	Tolerated	Neutral
	76,H,Y	Tolerated	Deleterious	BENIGN
	79,K,Q	Tolerated	Neutral		ABS
	DQB3
	10,C,R	Tolerated	Deleterious	PROBABLY DAMAGING
	22,V,L	Tolerated	Neutral
	26,I,V	Tolerated	Neutral
	53,A,P	Tolerated	Deleterious	PROBABLY DAMAGING
	54,E,K	Tolerated	Neutral
	58,G,R	Tolerated	Neutral		ABS
	89,R,Q	Tolerated	Neutral
	Functional effect of amino acid substitution
	Provean threshold: -4,5
