# Supplementary material for: Genetic diversity, evolution and selection in the major histocompatibility complex DRB and DQB loci in the family Equidae
Source: BMC Genomics. 2020 Sep 30;21:677. doi: 10.1186/s12864-020-07089-6 (PMC7525986; doi:10.1186/s12864-020-07089-6)
Supplement: Supplementary file 9 — Additional file 9. Positively and negatively selected sites identified using different methods in DRB and DQB loci. [file 12864_2020_7089_MOESM9_ESM.xlsx]

## Sheet: Sheet1
	Locus / sub-region	Method	Significance level / Posterior probability	Positively selected sites
	DRB1 locus	SLAC	0.1
		FEL	0.1																			66
		REL	50	5	6	8	23	25		29	30	32	42	51	52	55	56	58	62	64	65	66	69	73		80	81	82	83
		FUBAR	0.9									32			52							66							83
		MEME	0.1	5	6										52		56					66		73
		PAML M1a vs. M2a	0.1	5	6							32									65	66		73			81
		PAML27 vs. M8	0.1	5	6			25				32									65	66		73			81		83
	DRB2 locus	SLAC	0.1
		FEL	0.1
		REL	50
		FUBAR	0.9
		MEME	0.1	5	6									51	52							66
		PAML M1a vs. M2a	0.1	5	6	8								51	52						65
		PAML27 vs. M8	0.1	5	6	8			27			32		51	52						65						81
	DRB3 locus	SLAC	0.1
		FEL	0.1
		REL	50												52
		FUBAR	0.9
		MEME	0.1												52
		PAML M1a vs. M2a	0.1
		PAML27 vs. M8	0.1
	DRB sub-region	SLAC	0.1												52							66
		FEL	0.1			8									52							66
		REL	50												52							66
		FUBAR	0.9	5		8		25				32			52				62			66
		MEME	0.1	5	6	8									52						65	66	69	73	79		81
		PAML M1a vs. M2a	0.1	5	6			25				32			52				62		65	66		73			81
		PAML27 vs. M8	0.1	5	6			25				32			52				62		65	66		73			81
	ABS (Brown et al., 1993)				*	*		*		*								*	*		*				*			*	*
	ABS (Bryja et al., 2006)					*				*				*	*	*		*	*		*	*	*	*
	Numbering accordint to Brown et al., 1993			8	9	11	26	28	30	32	33	35	45	54	55	58	59	61	65	67	68	69	72	76	82	83	84	85	86
	Positively selected sites identified using different methods in DRB loci. Putative antigen binding sites (ABS) are marked with asterisks.
	Sites identified by at least two methods are shown in grey.
	Locus / sub-region	Method	Significance level / Posterior probability	Positively selected sites
	DQB1 locus	SLAC	0.1
		FEL	0.1	3																		80
		REL	50		4						32						62		66			80
		FUBAR	0.9	3													62					80
		MEME	0.1	3			8	21		25		45				58	62		66	69	70	80	84
		PAML M1a vs. M2a	0.1								32				52		62		66			80	84
		PAML27 vs. M8	0.1		4						32				52		62	65	66	69		80	84	89
	DQB2 locus	SLAC	0.1
		FEL	0.1																					89
		REL	50			6																		89
		FUBAR	0.9															65					84
		MEME	0.1		4	6			23	25			48		52							80	84	89
		PAML M1a vs. M2a	0.1							25			48		52								84	89
		PAML27 vs. M8	0.1							25			48		52			65					84	89
	DQB3 locus	SLAC	0.1
		FEL	0.1
		REL	50
		FUBAR	0.9
		MEME	0.1
		PAML M1a vs. M2a	0.1
		PAML27 vs. M8	0.1
	DQB2-like locus	SLAC	0.1
		FEL	0.1
		REL	50		4		8			25				51	52				66	69
		FUBAR	0.9											51
		MEME	0.1
		PAML M1a vs. M2a	0.1											51
		PAML27 vs. M8	0.1											51
	DQB sub-region	SLAC	0.1		4					25			48								70	80		89
		FEL	0.1	3		6															70	80		89
		REL	50		4		8			25	32		48	51			62		66		70	80	84	89
		FUBAR	0.9		4					25	32		48				62		66		70	80		89
		MEME	0.1	3	4	6	8	21	23	25	32		48				62		66		70	80	84	89
		PAML M1a vs. M2a	0.1		4	6				25	32				52		62		66			80	84	89
		PAML27 vs. M8	0.1		4	6				25	32			51	52		62		66			80	84	89
	ABS (Brown et al., 1993)					*	*			*						*	*	*
	ABS (Bryja et al., 2006)						*	*						*	*	*	*	*	*	*	*
	Numbering accordint to Brown et al., 1993			6	7	9	11	24	26	28	35	48	51	54	55	61	65	68	69	72	73	83	87	92
	Positively selected sites identified using different methods in DQB loci. Putative antigen binding sites (ABS) are marked with asterisks.
	Sites identified by at least two methods are shown in grey.
	Locus / gene analysis	Method	Significance level / Posterior probability	Negatively selected sites
	DRB1 locus	SLAC	0.1	2																57			75
		FEL	0.1	2	7				18	19			22			46				57	68		75	79
		REL	50	2				16								46				57
		FUBAR	0.9	2					18											57	68		75	79
	DRB2 locus	SLAC	0.1			14			18										56
		FEL	0.1		7	14			18						44				56
		REL	50						18
		FUBAR	0.9			14			18
	DRB3 locus	SLAC	0.1																56
		FEL	0.1		7							21		40				54	56
		REL	50
		FUBAR	0.9									21		40				54
	DRB gene	SLAC	0.1	2	7			16	18		20			40						57			75
		FEL	0.1	2	7	14		16	18	19	20	21		40	44		49	54	56	57	68		75
		REL	50	2	7	14	15	16	18	19	20	21	22	40	44	46	49	54		57	68	72	75	79	80
		FUBAR	0.9	2	7	14		16	18	19	20			40	44		49	54		57	68		75
	ABS (Brown et al., 1993)														*					*	*		*	*
	ABS (Bryja et al., 2006)									*		*					*
	Numbering accordint to Brown et al., 1993			5	10	17	18	19	21	22	23	24	25	43	47	49	52	57	59	60	71	75	78	82	83
	Negatively selected sites identified using different methods in DRB loci. Putative antigen binding sites (ABS) are denoted with asterisks.
	Sites identified by at least two methods are shown in grey.
	Locus / gene	Method	Significance level / Posterior probability	Negatively selected sites
	DQB1 locus	SLAC	0.1		7																35
		FEL	0.1		7						16	18	19								35															67
		REL	50		7						16		19								35															67	68							83
		FUBAR	0.9		7							18									35															67
	DQB2 locus	SLAC	0.1																													58
		FEL	0.1		7	11		13	14	15					26	27				34									49			58								72	74
		REL	50																										49			58
		FUBAR	0.9			11		13	14							27													49			58									74
	DQB3 locus	SLAC	0.1
		FEL	0.1											21														46			57														84
		REL	50											21														46			57														84
		FUBAR	0.9																									46			57														84
	DQBpr locus	SLAC	0.1						14
		FEL	0.1						14		16					27										44	45								64
		REL	50
		FUBAR	0.9																							44
	DQB gene	SLAC	0.1		7																											58														88
		FEL	0.1		7	11			14		16	18	19			27					35					44		46			57	58			64			69			74					88
		REL	50	2	7	11	12		14		16		19			27	28	30	31	34	35	36	37	38	39	44		46		56	57	58	59	61			68		71		74	77	78
		FUBAR	0.9		7	11			14		16		19			27					35					44		46			57	58									74					88
	ABS (Brown et al., 1993)															*				*	*					*					*	*				*	*		*				*	*
	ABS (Bryja et al., 2006)													*															*			*	*					*
	Numbering accordint to Brown et al., 1993			5	10	14	15	16	17	18	19	21	22	24	29	30	31	33	34	37	38	39	40	41	42	47	48	49	52	59	60	61	62	64	67	70	71	72	74	75	77	80	81	86	87	91
	Negatively selected sites identified using different methods in DQB loci. Putative antigen binding sites (ABS) are denoted with asterisks.
	Sites identified by at least two methods are shown in grey.
