# Supplementary material for: Genetic diversity, evolution and selection in the major histocompatibility complex DRB and DQB loci in the family Equidae
Source: BMC Genomics. 2020 Sep 30;21:677. doi: 10.1186/s12864-020-07089-6 (PMC7525986; doi:10.1186/s12864-020-07089-6)
Supplement: Supplementary file 10 — Additional file 10. Allele sharing in individual DRB and DQB loci. [file 12864_2020_7089_MOESM10_ESM.xlsx]

## Sheet: Sheet1
		Species/Sub-species	DRB2		DRB3	DQB1	DQB2	DQB2-like	DQB3
		E. caballus		Eqca-DRB2*00201			Eqca-DQB2*0801		Eqca-DQB3*0101			Eqca-DQB3*0501
		E. ferus przewalskii		Eqpr-DRB2*0101		Eqpr-DQB1*0101	Eqpr-DQB2*0101		Eqpr-DQB3*0101	Eqpr-DQB3*0201		Eqpr-DQB3*0301
		E. grevyi				Eqgr-DQB1*0101			Eqgr-DQB3*0101
		E. zebra hartmannae	Eqze-DRB2*0101		Eqze-DRB3*0101	Eqze-DQB1*0101		Eqze-DQB2-like*0101	Eqze-DQB3*0101
		E. quagga burchellii	Eqbu-DRB2*0101					Eqbu-DQB2-like*0101	Eqbu-DQB3*0101	Eqbu-DQB3*0301
		E. quagga boehmi							Eqbu-DQB3*0101
		E. quagga chapmani			Eqbu-DRB3*0101	Eqbu-DQB1*0101			Eqbu-DQB3*0101
		E. quagga borensis			Eqbu-DRB3*0101	Eqbu-DQB1*0101			Eqbu-DQB3*0101
		E. asinus asinus							Eqas-DQB3*0101
		E. africanus somaliensis							Eqas-DQB3*0101	Eqas-DQB3*0201	Eqas-DQB3*0301
		E. kiang						Eqki-DQB2-like*0101	Eqki-DQB3*0101		Eqki-DQB3*0201
		E. hemionus kulan				Eqhe-DQB1*0101
		Allele sharing in individual DRB and DQB loci.
		Each column represents one nucleotide sequence; shared alleles are identified with with their respective species/sub-species-specific names
