# Supplementary material for: Genetic diversity, evolution and selection in the major histocompatibility complex DRB and DQB loci in the family Equidae
Source: BMC Genomics. 2020 Sep 30;21:677. doi: 10.1186/s12864-020-07089-6 (PMC7525986; doi:10.1186/s12864-020-07089-6)
Supplement: Supplementary file 11 — Additional file 11. Sharing of positively selected amino acid sites (SAASs) in the DRB and DQB locus in Equids and other species. [file 12864_2020_7089_MOESM11_ESM.xlsx]

## Sheet: Sheet1
	MHC	Reference		Positively selected amino acid sites
	HLA-DRB	Furlong and Yang, 2008				9	11								35			45				55				65			69	72				83	84
	Leeu-DRB	Smith et al., 2011				9																55				65			69	72		76
	FLA-DRB	Wei et al., 2010		7																		55													84
	ELA-DRB	This study			8	9	11		26		28	30	32	33	35			45			54	55	58	59	61	65	67	68	69	72		76	82	83	84	85	86
	HLA-DQB	Amills et al., 2008						24														55
	H2-IAb			7				24													54							68							84
	BoLA-DQB					9		24	26								42		48			55		59		65		68	69
	Ovar-DQB			7				24														55
	SLA-DQB			7			11	24	26						35	36						55							69
	DLA-DQB			7		9	11		26	27	28				35			45				55			61	65			69	72	73
	ELA-DQB	This study	6	7		9	11	24	26		28				35				48	51	54	55			61	65		68	69	72	73			83				87	92
	Sharing of positively selected amino acid sites (SAASs) in the DRB and DQB locus in Equids and othe species. SAASs identified by at least two methods are shown in bold.
	Sharing is marked by a rectangle.
